# Supplementary material for: Intradermal but not intramuscular modified vaccinia Ankara immunizations protect against intravaginal tier2 simian-human immunodeficiency virus challenges in female macaques
Source: Nat Commun. 2023 Aug 8;14:4789. doi: 10.1038/s41467-023-40430-7 (PMC10409804; doi:10.1038/s41467-023-40430-7)
Supplement: Supplementary file 4 — Source Data [file 41467_2023_40430_MOESM4_ESM.zip]

Archive with 4 entries (4 files):
- Sup source data.xlsx
- __MACOSX/._Sup source data.xlsx
- source data.xlsx
- __MACOSX/._source data.xlsx
