# Supplementary material for: Intradermal but not intramuscular modified vaccinia Ankara immunizations protect against intravaginal tier2 simian-human immunodeficiency virus challenges in female macaques
Source: Nat Commun. 2023 Aug 8;14:4789. doi: 10.1038/s41467-023-40430-7 (PMC10409804; doi:10.1038/s41467-023-40430-7)
Supplement: Supplementary file 4 — Source Data [file 41467_2023_40430_MOESM4_ESM.zip › Sup source data.xlsx]

## Sheet: Supl Figure 3a
Supl Figure 3
	Weeks after infection
		100_12	3_135	K97	11_16	13d096	rbc17	rpd17	rza17
	0	60	60	60	60	60	60	60	60
	1	4280	41400	1080	32000	15300	684	1920000	627000
	2	10300	49400	51500	206000	601000	6520000	6840000	33200000
	3	946	15200	3060	49800	4840	1820000	166000	312000
	5	211	3500	3140	28300	1510	87000	12200	387000
	11	70.5	427	464	11400	60	2880	6900	18800

## Sheet: Supl Figure 3b
Supl Figure 3B
	Weeks after infection	V239	RHp16	RHF53	RVb17	RYd17	RGh17	RAk17
	0	60	60	60	60	60	60	60
	1	59000	504000	107000	158000	12200	815	24900
	2	34600	50900	79400	268000	6510000	1440000	4350000
	3	915	75000	18900	8430	380000	292000	375000
	5	97.8	6250	1030	441	65000	58100	12600
	11	60	4140	513	60	5240	4010	304

## Sheet: Supl Figure 3c
Supl Figure 3c
	Weeks after infection	V208	V323	RPe15	RJf17	REL17
	0	60	60	60	60	60
	1	2700	1330	139	760000	3340
	2	85800	468	52400	148000	4090000
	3	863	437	29600	129000	375000
	5	1890	60	7100	6190	44900
	11	167	60	2030	1080	6010

## Sheet: Supl Figure 3d
Supl Figure 3d
	Weeks after infection
		V232	5_107
	0	60	60
	1	44.9	1370
	2	20900	749000
	3	6070	488000
	5	60	80900
	11	739	3640

## Sheet: Supl Figure 3e
Supl Figure 3e
	Weeks after infection	ROe17
	0	60
	1	20500
	2	2990000
	3	106000
	5	20300
	11	296

## Sheet: Supl Figure 3f
Supl Figure 3f
	Weeks after infection	RVs16	RNs16	4_233
	0	60	60	60
	1	21400	368	40600
	2	63900	691	575000
	3	476	276000	33091
	5	519	15100	13200
	11	206	954	2140

## Sheet: Supl Figure 3g
Supl Figure 3g
	Weeks after infection	RTr16
	0	60
	1	1230
	2	59100
	3	1000
	5	60
	11	60

## Sheet: Supl Figure 4a
Supl Figure 4a
		MVA-ID											MVA-IM
	MVA-2	0.01	0.25	0.01	0.01	0.14	0.01	0.01	0.05	0.37	0.01		0.01	0.01	0.01	0.01	0.01	0.01	0.01	0.01	0.01	0.05
	Prt-1	0.37	0.04	0.04	0.04	0.07	0.03	0.57	0.1	1.11	0.11		0.16	0.03	0.03	0.01	0.01	0.22	0.06	0.02	0.06	0.02
	Prt-2	1.42	0.18	0.16	0.12	0.6	0.17	10.68	0.66	1.41	2.47		1.45	0.09	0.36	0.02	0.02	0.55	0.62	0.22	1.28	0.36
	Prt-3, wk4	3.57	0.34	0.14	0.56	0.25	0.51	10.3	1.92	1.76	2.99		4.44	0.27	2.53	0.01	0.04	1.73	4.23	0.71	1.16	0.55

## Sheet: Supl Figure 4b
	Supl Figure 4b
			MVA-ID											MVA-IM
		MVA-1	0.06	0.385	0.971	0.14	0.048	0.004	0.044	0.012	0.035	0.016		1.361	0.152	0.021	0.326	0.027	0.216	0.51			0.185
		MVA-2	0.64	2.05	2.36	0.48	2.93	0.71	2.25	0.52	2.03	0.75		1.33	0.49	0.38	0.14	1.02	0.89	1.11	1.41	1.04	2.18
		Prt-1	7.93	6.2	8.26	0.82	3.47	2.64	15.89	3.51	11.31	7.27		5.71	3.03	3.62	2.6	4.86	4.1	5.6	5.33	4.56	11.96
		Prt-2	51.9	15.9	29.1	20.5	27.1	7.5	78.5	31.9	42.9	109.5		76.1	9.2	16.3	18.1	25.4	18.4	23.4	9.9	31.7	120.2
		Prt-3	20.6	16.2	10	95.3	15.5	25.9	111.1	11	43.9	102.1		47.8	7	16.1	14.6	46.8	17.4	35.4	15.3	21.4	60.4

## Sheet: Supl Figure 4c
Supl Figure 4c
			MVA-ID											MVA-IM
		MVA-1	0.022	0.124	0.054	0.016	0.016	0.019	0.035	0.005	0.331	0.067		0.075	0.029		0.002	0.023	0.029	0.061		0.016	0.039
		MVA-2	0.044	0.034	0.026	0.028	0.02	0.02	0.058	1.163	0.323	0.019		0.016	0.033		0.002	0.059	0.03	0.078	0.016	0.016	1.096
		Prt-1	0.507	1.814	0.297	0.049	0.118	0.04	1.012	0.055	0.234	0.058		0.154	0.021	0.112	0.009		0.053	0.07	0.047	0.707	0.146
		Prt-2	7.03	0.69	0.46	0.29	0.4	1.18	12.1	1.46	2.89	3.31		1.65	0.16	0.56	0.8	0.43	0.66	0.66	0.39	1.69	3.38
		Prt-3	7.19	0.14	1.23	4.5	0.24	1.66	7.78	1.12	0.7	0.28		2.3	0.26	0.7	0.46	1.9	0.22	0.54	0.62	0.65	2.16

[truncated: 16 more sheets: Supl Figure 4d, Supl Figure 4e, Supl Figure 4f, supl Figure 4g, Supl Fig 4h, Supl Figure 4i, Supl Figure 4j, Supl Figure 4k, Supl Figure 5a, Supl Figure 5b, Supl Figure 7, Supl Figure 8a, Supl Figure 8b, Supl Figure 8c, Supl Figure 9a, Supl Figure 9b]
