# Supplementary material for: Intradermal but not intramuscular modified vaccinia Ankara immunizations protect against intravaginal tier2 simian-human immunodeficiency virus challenges in female macaques
Source: Nat Commun. 2023 Aug 8;14:4789. doi: 10.1038/s41467-023-40430-7 (PMC10409804; doi:10.1038/s41467-023-40430-7)
Supplement: Supplementary file 4 — Source Data [file 41467_2023_40430_MOESM4_ESM.zip › source data.xlsx]

## Sheet: Figure 1b
Figure 1b
Animal codes	Number of challenges for infection	Infected(1), un-infected (0)
Control
11_16	1	1
RZs9	10	0
4_233	9	1
5_107	4	1
13D096	1	1
RVb17	2	1
RBc17	1	1
RYd17	2	1
RGh17	2	1
RJf17	3	1
RAk17	2	1
ROe17	6	1
RPd17	1	1
RZa17	1	1
REL17	3	1
MVA-ID
RVs16	9	1
RTr16	10	1
RPe15	3	1
RHp16	2	1
RNs16	9	1
RHF53	2	1
DP5H	10	0
GIM	10	0
DV2E	10	0
FD19	10	0
MVA-IM
V200	10	0
V208	3	1
V232	4	1
V239	2	1
100_12	1	1
3_135	1	1
V196	10	0
V206	10	0
V323	3	1
K97	1	1

## Sheet: Figure 1c
Figure 1c		Infected Control animals (n=14)														Infected animals in MVA-ID (n=6)								Infected animas in MVA-IM (n=7)
	Weeks after infection
	0	60	60	60	60	60	60	60	60	60	60	60	60	60	60		60	60	60	60	60	60		60	60	60	60	60	60	60
	1	32000	1370	15300	158000	684	12200	815	760000	40600	24900	20500	1920000	627000	3340		21400	1230	139	504000	368	107000		2700	44.9	59000	4280	41400	1330	1080
	2	206000	749000	601000	268000	6520000	6510000	1440000	148000	575000	4350000	2990000	6840000	33200000	4090000		63900	59100	52400	50900	691	79400		85800	20900	34600	10300	49400	468	51500
	3	49800	488000	4840	8430	1820000	380000	292000	129000	33091	375000	106000	166000	312000	375000		276000	1000	29600	75000	276000	18900		863	6070	915	946	15200	437	3060
	5	28300	80900	1510	441	87000	65000	58100	6190	13200	12600	20300	12200	387000	44900		519	60	7100	6250	15100	1030		1890	60	97.8	211	3500	60	3140
	11	11400	3640	60	60	2880	5240	4010	1080	2140	304	296	6900	18800	6010		206	60	2030	4140	954	513		167	739	60	70.5	427	60	464

## Sheet: Figure 1d
Figure 1d
	Control animals (n=14)	MVA-ID (n=6)	MVA-IM (n=7)
	424250	77646	95477
	696487	61575	30256
	1773935	126795	65965
	621345	447625	14774
	361339	470110	106218
	9562042	166138	2149
	7326700		68780
	2091783
	745865
	4969810
	3231040
	8108950
	35383000
	4826345

## Sheet: Figure 1e
Figure 1e
Weeks after infections
	infected Control animals
0	60	60	60	60	60	60	60	60	60	60	60	60	60	60
1	32000	1370	15300	158000	684	12200	815	760000	40600	24900	20500	1920000	627000	3340
2	206000	749000	601000	268000	6520000	6510000	1440000	148000	575000	4350000	2990000	6840000	33200000	4090000
3	49800	488000	4840	8430	1820000	380000	292000	129000	33091	375000	106000	166000	312000	375000
5	28300	80900	1510	441	87000	65000	58100	6190	13200	12600	20300	12200	387000	44900
11	11400	3640	60	60	2880	5240	4010	1080	2140	304	296	6900	18800	6010
	infected MVA-ID animals
0	60	60	60	60	60	60
1	21400	1230	139	504000	368	107000
2	63900	59100	52400	50900	691	79400
3	276000	1000	29600	75000	276000	18900
5	519	60	7100	6250	15100	1030
11	206	60	2030	4140	954	513
	Infsected MVA-IM animals
0	60	60	60	60	60	60	60
1	2700	44.9	59000	4280	41400	1330	1080
2	85800	20900	34600	10300	49400	468	51500
3	863	6070	915	946	15200	437	3060
5	1890	60	97.8	211	3500	60	3140
11	167	739	60	70.5	427	60	464

## Sheet: Figure 2a
Figure 2a
	Weeks in trial	MVA-ID											MVA-IM
	0	0.15	0.15	0.15	0.15	0.15	0.15	0.15	0.15	0.15	0.15		0.15	0.15	0.15	0.15	0.15	0.15	0.15	0.15	0.15	0.15
	10	0.15	0.7	0.15	0.15	0.15	0.15	0.15	0.15	0.15	0.15		2.4	0.18	0.2	1.5	0.15	0.15	5.1	0.7	0.15	0.15
	13												0.3	0.3	0.3	0.3	0.3	0.8	0.9	0.5	1.6	0.3
	18	0.6	5.4	10.4	144	10.7	0.5	3.5	6.6	12	1.9		132	20	14.5	129	21	11.6	55	129	13	15
	21	11	20	33	94	51	6.7	9.6	5	7.8	6.9		48	12	5.4	65	10	8.3	16	56	8	14
	26	58	135	167	66	251	83	166	108	284	75		69	86	126	77	108	138	133	111	106	148
	32	20	13	12	13	61	15	14	13	44	20		9	13.6	16	12	12	21	19	23	16	27
	34	1063	672	505	268	722	544	761	326	1924	447		218	164	312	160	302	527	305	254	196	527
	48	31	28	67	33	221	98	74	26	120	24		29	16	29	8	16	30	25	29	53	33
	50	796	1422	1183	976	1692	875	4234	407	2996	1674		883	303	921	425	1437	614	964	347	1402	3128
	66	182	108	404	134	372	446	419	55	415	97		92	30	90	31	152	116	171	59	208	277
	68	839	1391	483	2144	2515	1670	2194	400	2811	1608		2979	863	2620	1598	3732	2986	6089	1222	5379	4389
	70	868	961	451	1116	912	1205	3299	584	3268	1960		978	336	1109	794	1778	1653	1648	1023	1983	2092

## Sheet: Figure 2b
Figure 2b
		MVA-ID											MVA-IM
	MVA-1	0.003	0.378	0.067	0.431	0.104	0.004	0.004	0.001	0.009			1.117	0.029	0.007	0.052	0.178	0.069	0.522	1.991	0.015	0.112
	MVA-2	0.676	0.384	0.864	0.22	3.382	0.135	1.801	0.092	0.257	1.228		0.271	0.173	0.142	0.011	0.929	0.125	0.267	0.636	0.642	1.909
	Prt-1	19.16	3.51	1.04	0.31	0.45	1.12	4.47	0.33	5.06	3.64		2.07	1.46	1.76	0.58	2.91	0.25	1.97	9.98	5.2	12.45
	Prt-2	51.23	22.35	20.2	32.58	11.6	18.22	88.74	12.68	37.71	84.74		78.83	1.38	6.69	2.45	11.33	11.93	16.12	7.75	31.42	86.21
	Prt-3	35.6	23.2	3.7	75.7	20.4	22.2	120.8	24.6	50.2	68.9		48.6	2.7	7.5	7	19.4	13.8	28.6	27.3	17.7	79.8

## Sheet: Figure 2c
Figure 2c
		MVA-ID											MVA-IM
	MVA-1	0.008		0.652	0.748	0.235	0.018	0.027	0.009	0.075	0.075		1.923	0.025	0.022	0.138	0.149	0.001	0.928	0.856	0.162	0.058
	MVA-2	0.031	0.157	0.108	0.191	0.17	0.307	1.266	0.149	0.936	0.057		0.158	0.045	0.05	0.056	0.043	0.079	0.219	0.04	0.266	0.09
	Prt-1	0.31	0.23	8.61	0.83	1.25	1.16	18.76	2.91	18.89	0.68		2.06	0.1	0.74	0.98	0.29	1.59	5.08	0.21	1.04	4.42
	Prt-2	30.18		97.83	18.28	4.21	45.54	51.03	35.51	90.47	14.77		5.66	0.5	6.79	4.32	4.67	8.04	23.85	2.04	14.28	46.87
	Prt-3	10.8	10.4	4.1	5.5	1.9	9	115.2	37.8	25.7	12.7		9.43	0.83	7.51	9.23	3.5	7.31	20.23	6.42	14.81	21.08

## Sheet: Figure 2d
Figure 2d
			MVA-ID											MVA-IM
		MVA-2	10	10	10	10	10	10	10	10	10	10		10	10	10	10	10	10	10	10	10	10
		Prt-1	10	466	10	10	10	10	10	25	10	10		139	10	24	10	10	10	186	10	10	10
		Prt-2	10	385	10	10	32	76	347	88	10	29		145	10	28	10	23	10	260	654	39	10
		Prt-3	21	679	23	35	65	51	5974	56	10	10		85	21	26	34	37	10	156	488	23	23
		Challenge	10	479	10	10	36	10	4255	71	25	10		62	10	25	10	20	10	122	354	24	10

## Sheet: Figure 2e
Figure 2e
			Challenge number	neutralization titer
		RVs16	9	10
		RTr16	10	479
		RPe15	3	11
		RHp16	2	12
		RNs16	9	36
		RHF53	2	11
		DP5H	11	4255
		GIM	11	71
		DV2E	11	25
		FD19	11	10
		V200	11	62
		V208	3	10
		V232	4	25
		V239	2	10
		100_12	1	20
		3_135	1	10
		V196	11	122
		V206	11	354
		V323	3	24
		K97	1	10

## Sheet: Figure 2f
Figure 2f
			Challenge number	MVA-ID	MVA-IM
		RTR16	10	1
		DP5H	10	0
		GIM	10	0
		V200	10		0
		V196	10		0
		V206	10		0

[truncated: 26 more sheets: Figure 2g, Figure 2h, Figure 2i, Figure 2j, Figure 2k, Figure 2l, Figure 3a, Figure 3b, Figure 3c, Figure 3d, Figure 3e, Figure 3f, Figure 3g, Figure 3h, Figure 3i, Figure 4b, Figure 4c, Figure 4d, Figure 4e, Figure 4f …]
